# Supplementary material for: The seasonality of infections in tropical Far North Queensland, Australia: A 21-year retrospective evaluation of the seasonal patterns of six endemic pathogens
Source: PLOS Glob Public Health. 2022 May 25;2(5):e0000506. doi: 10.1371/journal.pgph.0000506 (PMC10021965; doi:10.1371/journal.pgph.0000506)
Supplement: S1 Dataset — (XLSX) [file pgph.0000506.s004.xlsx]

## Sheet: Sheet1
year	month	season	crypto	rickettsia	lepto	melioid	sabsi	mrsasabsi	mssasabsi	flu	cyclone	severetropicalcyclone	flood	capeyorkmossmandaintreebasinfloo	mulgraverussellbarronbasin	herbertjohnstonetullymurraybasin	totalmonthlyrainfallmm	rainydays	averagetemperature	meandewpointtempat9am	relativehumidityat9am	meantotalcloudcover	q	wet	dew24	pop	raingrp	tempgrp	cloudgrp	humgrp	dewgrp	rainquart	tempquart	dewquart	humquart	cloudquart	melquart	lepquart	cryptoquart	rickquart	sabquart	cloudmiss	cycflo	cf
1998	1	Summer	0	0	0	1	14	4	10		0	0	1	0	0	1	349	21	31	23	83	7	2	1	0	217377	7	8	7	7	5	4	4	4	4	4	3	1	1	1	4	0	1	1
1998	2	Summer	0	0	0	1	6	1	5		0	0	0	0	0	0	367	15	32	23	73	4	2	1	0	217377	8	9	4	5	5	4	4	4	3	2	3	1	1	1	1	0	0	0
1998	3	Autumn	0	0	0	3	8	5	3		0	0	0	0	0	0	142	16	31	21	80	7	3	1	0	217377	3	8	7	7	5	3	3	3	4	4	4	1	1	1	3	0	0	0
1998	4	Autumn	0	1	2	0	13	5	8		0	0	0	0	0	0	134	21	31	22	82	5	3	1	0	217377	3	8	5	7	5	3	3	4	4	3	1	3	1	3	4	0	0	0
1998	5	Autumn	0	0	0	1	6	1	5		0	0	0	0	0	0	84	14	28	21	78	6	3	0	0	217377	2	5	6	6	5	3	2	3	4	3	3	1	1	1	1	0	0	0
1998	6	Winter	0	0	2	2	10	3	7		0	0	0	0	0	0	30	5	27	18	71	3	4	0	0	217377	1	4	3	5	4	2	1	2	3	1	3	3	1	1	3	0	0	0
1998	7	Winter	0	1	1	0	6	0	6		0	0	0	0	0	0	24	7	27	15	72	5	4	0	0	217377	1	4	5	5	3	1	1	1	3	3	1	2	1	3	1	0	0	0
1998	8	Winter	0	1	1	0	11	2	9		0	0	0	0	0	0	40	7	28	15	63	3	4	0	0	217377	1	5	3	3	3	2	2	1	1	1	1	2	1	3	3	0	0	0
1998	9	Spring	0	1	0	0	7	1	6		0	0	0	0	0	0	86	14	29	20	75	4	1	0	0	217377	2	6	4	6	4	3	2	3	3	2	1	1	1	3	2	0	0	0
1998	10	Spring	0	0	1	0	9	3	6		0	0	0	0	0	0	48	13	30	19	67	4	1	0	0	217377	1	7	4	4	4	2	3	2	2	2	1	2	1	1	2	0	0	0
1998	11	Spring	0	1	0	0	7	1	6		0	0	0	0	0	0	168	18	30	19	67	6	1	0	0	217377	4	7	6	4	4	3	3	2	2	3	1	1	1	3	2	0	0	0
1998	12	Summer	0	0	0	2	6	1	5		0	0	0	0	0	0	187	14	31	19	60	3	2	1	0	217377	4	8	3	3	4	3	4	2	1	1	3	1	1	1	1	0	0	0
1999	1	Summer	0	0	4	5	7	1	6		0	0	1	0	1	1	273	18	31	23	75	6	2	1	0	220519	6	8	6	6	5	4	4	4	3	3	4	4	1	1	2	0	1	1
1999	2	Summer	0	0	5	5	7	4	3		1	1	1	0	1	1	652	22	30	23	78	5	2	1	0	220519	9	7	5	6	5	4	3	4	4	3	4	4	1	1	2	0	2	1
1999	3	Autumn	0	0	15	2	15	1	14		0	0	1	0	1	1	690	22	30	24	79	5	3	1	1	220519	9	7	5	6	6	4	3	4	4	3	3	4	1	1	4	0	1	1
1999	4	Autumn	0	0	16	0	9	6	3		0	0	0	0	0	0	267	21	29	22	77	4	3	1	0	220519	6	6	4	6	5	4	2	4	4	2	1	4	1	1	3	0	0	0
1999	5	Autumn	0	0	10	0	7	1	6		0	0	0	0	0	0	15	9	28	17	69	4	3	0	0	220519	1	5	4	4	3	1	2	1	2	2	1	4	1	1	2	0	0	0
1999	6	Winter	0	0	1	0	12	3	9		0	0	0	0	0	0	33	10	27	18	77	4	4	0	0	220519	1	4	4	6	4	2	1	2	4	2	1	2	1	1	4	0	0	0
1999	7	Winter	0	0	1	0	7	2	5		0	0	0	0	0	0	41	5	26	14	69	6	4	0	0	220519	1	3	6	4	2	2	1	1	2	3	1	2	1	1	1	0	0	0
1999	8	Winter	0	0	0	0	10	1	9		0	0	0	0	0	0	49	15	26	16	77	6	4	0	0	220519	1	3	6	6	3	2	1	1	4	3	1	1	1	1	4	0	0	0
1999	9	Spring	0	0	0	0	10	4	6		0	0	0	0	0	0	71	10	28	16	70	3	1	0	0	220519	2	5	3	5	3	3	2	1	3	1	1	1	1	1	3	0	0	0
1999	10	Spring	0	0	0	0	7	1	6		0	0	0	0	0	0	28	7	30	20	72	5	1	0	0	220519	1	7	5	5	4	2	3	2	3	3	1	1	1	1	2	0	0	0
1999	11	Spring	1	0	0	0	7	1	6		0	0	0	0	0	0	233	21	29	21	74	6	1	0	0	220519	5	6	6	5	5	4	2	3	3	3	1	1	4	1	2	0	0	0
1999	12	Summer	0	0	1	0	8	1	7		0	0	0	0	0	1	179	19	30	19	68	5	2	1	0	220519	4	7	5	4	4	3	3	2	2	3	1	2	1	1	2	0	0	0
2000	1	Summer	0	0	0	1	6	3	3		0	0	0	0	0	0	112	14	31	22	72	6	2	1	0	223526	3	8	6	5	5	3	4	3	3	3	3	1	1	1	1	0	0	0
2000	2	Summer	1	1	0	1	3	0	3		1	0	1	0	1	1	1287	28	30	23	82	7	2	1	0	223526	9	7	7	7	5	4	3	4	4	4	3	1	4	3	1	0	2	1
2000	3	Autumn	0	0	1	0	10	3	7		0	0	1	0	1	1	472	21	29	21	75	4	3	1	0	223526	9	6	4	6	5	4	3	3	3	2	1	2	1	1	4	0	1	1
2000	4	Autumn	0	0	0	1	7	4	3		0	0	1	0	1	1	405	22	28	22	79	7	3	1	0	223526	9	5	7	6	5	4	2	4	4	4	3	1	1	1	2	0	1	1
2000	5	Autumn	0	0	1	0	11	7	4		0	0	0	0	0	0	61	10	27	20	72	2	3	0	0	223526	2	4	2	5	4	2	1	3	3	1	1	2	1	1	3	0	0	0
2000	6	Winter	0	0	0	0	10	2	8		0	0	0	0	0	0	22	12	24	10	56	4	4	0	0	223526	1	1	4	2	1	1	1	1	1	2	1	1	1	1	3	0	0	0
2000	7	Winter	0	0	1	1	7	1	6		0	0	0	0	0	0	4	4	25	14	67	4	4	0	0	223526	1	2	4	4	2	1	1	1	2	2	3	2	1	1	2	0	0	0
2000	8	Winter	0	0	0	0	11	3	8		0	0	0	0	0	0	55	6	26	17	81	5	4	0	0	223526	2	3	5	7	3	2	1	1	4	3	1	1	1	1	4	0	0	0
2000	9	Spring	0	2	0	0	12	5	7		0	0	0	0	0	0	5	5	29	16	61	2	1	0	0	223526	1	6	2	3	3	1	2	1	1	1	1	1	1	4	4	0	0	0
2000	10	Spring	0	0	1	0	9	3	6		0	0	0	0	0	0	47	9	30	19	65	5	1	0	0	223526	1	7	5	4	4	2	3	2	2	3	1	2	1	1	3	0	0	0
2000	11	Spring	0	0	1	1	6	2	4		0	0	0	0	0	0	245	20	30	20	60	2	1	0	0	223526	5	7	2	3	4	4	3	3	1	1	3	2	1	1	1	0	0	0
2000	12	Summer	0	0	1	4	7	1	6		0	0	0	0	0	0	430	22	29	21	78	7	2	1	0	223526	9	6	7	6	5	4	2	3	4	4	4	2	1	1	2	0	0	0
2001	1	Summer	0	0	3	4	5	0	5	0	0	0	1	0	0	1	269	16	30	21	75	6	2	1	0	222031	6	7	6	6	5	4	3	3	3	3	4	4	1	1	1	0	1	1
2001	2	Summer	1	0	4	0	5	1	4	0	1	1	1	0	1	1	801	24	29	24	83	7	2	1	1	222031	9	6	7	7	6	4	2	4	4	4	1	4	4	1	1	0	2	1
2001	3	Autumn	0	0	5	0	15	4	11	0	0	0	0	0	0	0	126	13	30	22	77	6	3	1	0	222031	3	7	6	6	5	3	3	4	4	3	1	4	1	1	4	0	0	0
2001	4	Autumn	0	0	3	2	10	3	7	0	0	0	0	0	0	0	167	24	29	21	82	7	3	1	0	222031	4	6	7	7	5	3	2	3	4	4	3	4	1	1	3	0	0	0
2001	5	Autumn	0	0	1	0	4	0	4	0	0	0	0	0	0	0	3	2	28	19	71	4	3	0	0	222031	1	5	4	5	4	1	2	2	3	2	1	2	1	1	1	0	0	0
2001	6	Winter	0	0	2	0	7	4	3	0	0	0	0	0	0	0	45	21	26	19	80	6	4	0	0	222031	1	3	6	7	4	2	1	2	4	3	1	3	1	1	2	0	0	0
2001	7	Winter	0	0	0	0	8	1	7	0	0	0	0	0	0	0	7	5	26	13	62	1	4	0	0	222031	1	3	1	3	2	1	1	1	1	1	1	1	1	1	3	0	0	0
2001	8	Winter	0	0	0	0	9	2	7	1	0	0	0	0	0	0	5	3	27	16	67	2	4	0	0	222031	1	4	2	4	3	1	1	1	2	1	1	1	1	1	2	0	0	0
2001	9	Spring	0	0	0	0	7	0	7	3	0	0	0	0	0	0	18	8	29	17	61	3	1	0	0	222031	1	6	3	3	3	1	2	1	1	1	1	1	1	1	2	0	0	0
2001	10	Spring	0	0	0	0	8	2	6	0	0	0	0	0	0	0	52	6	30	16	57	3	1	0	0	222031	2	7	3	2	3	2	3	1	1	1	1	1	1	1	2	0	0	0
2001	11	Spring	0	0	0	0	5	0	5	0	0	0	0	0	0	0	112	10	31	19	61	3	1	0	0	222031	3	8	3	3	4	3	4	2	1	1	1	1	1	1	1	0	0	0
2001	12	Summer	0	0	0	0	5	0	5	0	0	0	0	0	0	0	56	6	32	20	61	2	2	1	0	222031	2	9	2	3	4	2	4	3	1	1	1	1	1	1	1	0	0	0
2002	1	Summer	0	0	4	1	5	1	4	0	0	0	0	0	0	0	135	20	32	24	74	5	2	1	1	220617	3	9	5	5	6	3	4	4	3	3	3	4	1	1	1	0	0	0
2002	2	Summer	0	1	2	2	12	0	12	1	0	0	0	0	0	0	220	19	32	23	67	6	2	1	0	220617	5	9	6	4	5	4	4	4	2	3	3	3	1	3	4	0	0	0
2002	3	Autumn	0	1	8	1	10	0	8	0	0	0	0	0	0	0	67	17	31	22	72	6	3	1	0	220617	2	8	6	5	5	2	4	4	3	3	3	4	1	3	3	0	0	0
2002	4	Autumn	0	0	2	1	9	0	9	0	0	0	0	0	0	0	101	18	29	20	72	6	3	1	0	220617	3	6	6	5	4	3	3	3	3	3	3	3	1	1	2	0	0	0
2002	5	Autumn	0	1	5	3	8	3	5	0	0	0	0	0	0	0	64	11	28	20	81	3	3	0	0	220617	2	5	3	7	4	2	2	3	4	1	4	4	1	3	2	0	0	0
2002	6	Winter	0	1	0	0	6	1	5	2	0	0	0	0	0	0	3	4	27	9	51	5	4	0	0	220617	1	4	5	1	1	1	1	1	1	3	1	1	1	3	1	0	0	0
2002	7	Winter	0	0	0	0	5	2	3	4	0	0	0	0	0	0	5	5	26	12	62	2	4	0	0	220617	1	3	2	3	2	1	1	1	1	1	1	1	1	1	1	0	0	0
2002	8	Winter	0	0	0	0	6	3	3	8	0	0	0	0	0	0	20	10	27	14	61	2	4	0	0	220617	1	4	2	3	2	1	1	1	1	1	1	1	1	1	1	0	0	0
2002	9	Spring	1	1	0	0	13	3	10	4	0	0	0	0	0	0	7	5	28	16	61	4	1	0	0	220617	1	5	4	3	3	1	2	1	1	2	1	1	4	3	4	0	0	0
2002	10	Spring	0	1	0	0	4	1	3	2	0	0	0	0	0	0	0	0	30	15	52	4	1	0	0	220617	1	7	4	1	3	1	3	1	1	2	1	1	1	3	1	0	0	0
2002	11	Spring	0	0	0	0	6	2	4	1	0	0	0	0	0	0	17	9	31	16	50	5	1	0	0	220617	1	8	5	1	3	1	4	1	1	3	1	1	1	1	2	0	0	0
2002	12	Summer	0	0	0	0	9	1	8	0	0	0	0	0	0	0	78	16	31	23	69	5	2	1	0	220617	2	8	5	4	5	3	4	4	2	3	1	1	1	1	2	0	0	0
2003	1	Summer	0	0	0	1	5	1	4	0	0	0	1	0	1	0	178	17	31	22	70	4	2	1	0	224106	4	8	4	5	5	3	4	4	2	2	3	1	1	1	1	0	1	1
2003	2	Summer	0	0	3	1	9	1	8	0	0	0	0	0	0	0	213	23	31	22	69	6	2	1	0	224106	5	8	6	4	5	4	4	3	2	3	3	4	1	1	2	0	0	0
2003	3	Autumn	1	0	10	1	4	2	2	0	0	0	0	0	0	0	222	16	30	23	79	4	3	1	0	224106	5	7	4	6	5	4	3	4	4	2	3	4	4	1	1	0	0	0
2003	4	Autumn	0	0	1	3	11	1	10	1	0	0	0	0	0	0	258	13	29	20	68	7	3	1	0	224106	6	6	7	4	4	4	2	3	2	4	4	2	1	1	3	0	0	0
2003	5	Autumn	1	0	3	0	5	1	4	1	0	0	0	0	0	0	90	14	27	19	79	3	3	0	0	224106	2	4	3	6	4	3	2	2	4	1	1	4	4	1	1	0	0	0
2003	6	Winter	0	0	1	0	5	3	2	1	0	0	0	0	0	0	35	10	26	19	73	3	4	0	0	224106	1	3	3	5	4	2	1	2	3	1	1	2	1	1	1	0	0	0
2003	7	Winter	3	0	0	0	8	4	4	1	0	0	0	0	0	0	34	17	25	15	68	3	4	0	0	224106	1	2	3	4	3	2	1	1	2	1	1	1	4	1	2	0	0	0
2003	8	Winter	0	0	0	0	7	1	6	19	0	0	0	0	0	0	13	8	26	13	64	4	4	0	0	224106	1	3	4	3	2	1	1	1	2	2	1	1	1	1	2	0	0	0
2003	9	Spring	0	2	1	0	8	2	6	10	0	0	0	0	0	0	2	4	28	15	59	2	1	0	0	224106	1	5	2	2	3	1	2	1	1	1	1	2	1	4	2	0	0	0
2003	10	Spring	1	0	0	0	9	1	8	2	0	0	0	0	0	0	8	5	30	19	61	4	1	0	0	224106	1	7	4	3	4	1	3	2	1	2	1	1	4	1	2	0	0	0
2003	11	Spring	0	0	1	0	8	2	6	0	0	0	0	0	0	0	18	14	31	18	56	4	1	0	0	224106	1	8	4	2	4	1	4	2	1	2	1	2	1	1	2	0	0	0
2003	12	Summer	0	1	1	0	7	0	7	0	0	0	0	0	0	0	204	17	31	22	70	2	2	1	0	224106	5	8	2	5	5	3	4	4	3	1	1	2	1	3	2	0	0	0
2004	1	Summer	0	0	0	1	8	1	7	1	0	0	0	0	0	0	331	18	31	20	59	8	2	1	0	227514	7	8	8	2	4	4	4	3	1	4	3	1	1	1	2	0	0	0
2004	2	Summer	0	1	7	2	1	0	1	0	1	0	1	0	1	1	716	17	31	24	85	5	2	1	1	227514	9	8	5	8	6	4	4	4	4	3	3	4	1	3	1	0	2	1
2004	3	Autumn	0	0	2	1	9	2	7	0	0	0	1	0	1	1	1102	17	30	22	79	5	3	1	0	227514	9	7	5	6	5	4	3	4	4	3	3	3	1	1	3	0	1	1
2004	4	Autumn	0	1	5	0	5	0	5	0	0	0	1	0	0	1	163	27	28	21	75	6	3	1	0	227514	4	5	6	6	5	3	2	3	3	3	1	4	1	3	1	0	1	1
2004	5	Autumn	0	1	8	0	7	2	5	0	0	0	0	0	0	0	37	9	28	20	77	6	3	0	0	227514	1	5	6	6	4	2	2	3	4	3	1	4	1	3	1	0	0	0
2004	6	Winter	0	0	3	1	7	0	7	1	0	0	0	0	0	0	20	13	26	19	78	4	4	0	0	227514	1	3	4	6	4	1	1	2	4	2	3	4	1	1	2	0	0	0
2004	7	Winter	0	0	0	0	7	2	5	2	0	0	0	0	0	0	28	11	26	17	78	2	4	0	0	227514	1	3	2	6	3	2	1	2	4	1	1	1	1	1	2	0	0	0
2004	8	Winter	0	0	0	0	6	0	6	1	0	0	0	0	0	0	9	2	26	15	67	5	4	0	0	227514	1	3	5	4	3	1	1	1	2	3	1	1	1	1	2	0	0	0
2004	9	Spring	0	0	0	0	6	2	4	4	0	0	0	0	0	0	6	6	28	17	71	2	1	0	0	227514	1	5	2	5	3	1	2	1	3	1	1	1	1	1	1	0	0	0
2004	10	Spring	0	0	0	0	7	2	5	4	0	0	0	0	0	0	21	7	29	17	60	4	1	0	0	227514	1	6	4	3	3	1	2	2	1	2	1	1	1	1	2	0	0	0
2004	11	Spring	0	0	0	0	8	0	8	1	0	0	0	0	0	0	97	10	30	20	63	2	1	0	0	227514	2	7	2	3	4	3	3	3	2	1	1	1	1	1	2	0	0	0
2004	12	Summer	0	0	0	0	7	0	7	2	0	0	0	0	0	0	243	13	30	20	62	5	2	1	0	227514	5	7	5	3	4	4	3	2	1	3	1	1	1	1	2	0	0	0
2005	1	Summer	0	0	1	1	10	0	10	0	0	0	0	0	0	0	524	24	30	22	73	5	2	1	0	231811	9	7	5	5	5	4	3	4	3	3	3	2	1	1	3	0	0	0
2005	2	Summer	0	0	4	1	5	0	5	0	0	0	0	0	0	0	108	10	32	23	75	5	2	1	0	231811	3	9	5	6	5	3	4	4	3	3	3	4	1	1	1	0	0	0
2005	3	Autumn	0	3	2	6	8	0	8	1	1	1	1	0	1	0	412	15	31	22	74	7	3	1	0	231811	9	8	7	5	5	4	4	3	3	4	4	3	1	4	2	0	2	1
2005	4	Autumn	0	1	3	2	5	2	3	2	0	0	0	0	0	0	171	24	29	21	79	3	3	1	0	231811	4	6	3	6	5	3	2	3	4	1	3	4	1	3	1	0	0	0
2005	5	Autumn	0	1	2	1	6	1	5	2	0	0	0	0	0	0	19	10	27	19	74	6	3	0	0	231811	1	4	6	5	4	1	1	2	3	3	3	3	1	3	1	0	0	0
2005	6	Winter	0	0	3	2	7	3	4	3	0	0	0	0	0	0	33	13	26	19	79	6	4	0	0	231811	1	3	6	6	4	2	1	2	4	3	3	4	1	1	2	0	0	0
2005	7	Winter	1	2	1	0	8	2	6	7	0	0	0	0	0	0	63	12	26	19	80	6	4	0	0	231811	2	3	6	7	4	2	1	2	4	3	1	2	4	4	3	0	0	0
2005	8	Winter	0	0	2	0	3	0	3	11	0	0	0	0	0	0	59	17	25	17	79	3	4	0	0	231811	2	2	3	6	3	2	1	1	4	1	1	3	1	1	1	0	0	0
2005	9	Spring	0	0	0	0	7	1	6	2	0	0	0	0	0	0	3	5	28	17	68	4	1	0	0	231811	1	5	4	4	3	1	2	1	2	2	1	1	1	1	2	0	0	0
2005	10	Spring	0	3	0	0	8	2	6	5	0	0	0	0	0	0	8	5	30	17	58	3	1	0	0	231811	1	7	3	2	3	1	3	1	1	1	1	1	1	4	3	0	0	0
2005	11	Spring	0	0	0	0	9	1	8	1	0	0	0	0	0	0	30	9	31	20	63	4	1	0	0	231811	1	8	4	3	4	2	4	3	2	2	1	1	1	1	2	0	0	0
2005	12	Summer	0	0	0	0	7	0	7	0	0	0	0	0	0	0	35	6	33	22	62	4	2	1	0	231811	1	10	4	3	5	2	4	4	1	2	1	1	1	1	2	0	0	0
2006	1	Summer	0	0	3	2	3	0	3	0	0	0	0	0	0	0	339	25	31	22	72	2	2	1	0	236664	7	8	2	5	5	4	4	4	3	1	3	4	1	1	1	0	0	0
2006	2	Summer	0	0	3	3	9	1	8	1	0	0	0	0	0	0	272	17	32	23	67	5	2	1	0	236664	6	9	5	4	5	4	4	4	2	3	4	4	1	1	2	0	0	0
2006	3	Autumn	0	1	5	0	7	1	6	0	1	1	1	0	1	1	585	26	30	24	82	6	3	1	1	236664	9	7	6	7	6	4	3	4	4	3	1	4	1	3	2	0	2	1
2006	4	Autumn	0	0	3	3	10	1	9	0	1	1	1	1	1	1	634	29	28	24	87	8	3	1	1	236664	9	5	8	8	6	4	2	4	4	4	4	4	1	1	3	0	2	1
2006	5	Autumn	0	0	2	0	12	1	11	2	0	0	0	0	0	0	47	15	27	19	76	3	3	0	0	236664	1	4	3	6	4	2	1	2	3	1	1	3	1	1	4	0	0	0
2006	6	Winter	0	0	2	0	9	3	6	6	0	0	0	0	0	0	93	15	26	15	63	3	4	0	0	236664	2	3	3	3	3	3	1	1	2	1	1	3	1	1	3	0	0	0
2006	7	Winter	0	0	1	0	5	0	5	14	0	0	0	0	0	0	41	11	25	12	60	1	4	0	0	236664	1	2	1	3	2	2	1	1	1	1	1	2	1	1	1	0	0	0
2006	8	Winter	0	0	1	0	6	1	5	15	0	0	0	0	0	0	16	4	26	13	59	4	4	0	0	236664	1	3	4	2	2	1	1	1	1	2	1	2	1	1	2	0	0	0
2006	9	Spring	0	0	1	2	5	2	3	17	0	0	0	0	0	0	67	9	28	19	71	4	1	0	0	236664	2	5	4	5	4	2	2	2	3	2	3	2	1	1	1	0	0	0
2006	10	Spring	0	0	0	0	2	1	1	2	0	0	0	0	0	0	68	15	28	14	53	5	1	0	0	236664	2	5	5	1	2	2	2	1	1	3	1	1	1	1	1	0	0	0
2006	11	Spring	0	0	1	0	6	1	5	2	0	0	0	0	0	0	28	11	31	20	65	6	1	0	0	236664	1	8	6	4	4	2	3	3	2	3	1	2	1	1	2	0	0	0
2006	12	Summer	0	0	1	0	13	3	10	1	0	0	0	0	0	0	94	21	30	22	81	5	2	1	0	236664	2	7	5	7	5	3	3	4	4	3	1	2	1	1	4	0	0	0
2007	1	Summer	0	0	0	1	6	2	4	2	0	0	1	0	0	1	179	20	32	22	72	8	2	1	0	242894	4	9	8	5	5	3	4	4	3	4	3	1	1	1	2	0	1	1
2007	2	Summer	0	0	7	1	11	2	9	3	1	0	1	0	1	1	686	26	30	24	90	6	2	1	1	242894	9	7	6	8	6	4	3	4	4	3	3	4	1	1	3	0	2	1
2007	3	Autumn	0	0	5	1	7	0	7	2	0	0	0	0	0	0	212	19	31	22	72	5	3	1	0	242894	5	8	5	5	5	3	4	4	3	3	3	4	1	1	2	0	0	0
2007	4	Autumn	1	1	2	3	12	2	10	3	0	0	0	0	0	0	68	16	29	20	73	6	3	1	0	242894	2	6	6	5	4	2	2	3	3	3	4	3	4	3	4	0	0	0
2007	5	Autumn	0	0	1	0	7	1	6	4	0	0	0	0	0	0	146	18	28	20	71	5	3	0	0	242894	3	5	5	5	4	3	2	2	3	3	1	2	1	1	2	0	0	0
2007	6	Winter	0	0	1	0	9	1	8	5	0	0	0	0	0	0	58	14	24	20	79	4	4	0	0	242894	2	1	4	6	4	2	1	3	4	2	1	2	1	1	2	0	0	0
2007	7	Winter	0	1	1	0	2	0	2	8	0	0	0	0	0	0	22	5	25	12	72	3	4	0	0	242894	1	2	3	5	2	1	1	1	3	1	1	2	1	3	1	0	0	0
2007	8	Winter	0	0	0	1	7	1	6	71	0	0	0	0	0	0	13	9	27	13	61	3	4	0	0	242894	1	4	3	3	2	1	1	1	1	1	3	1	1	1	2	0	0	0
2007	9	Spring	1	0	0	0	11	2	9	11	0	0	0	0	0	0	4	5	28	17	65	5	1	0	0	242894	1	5	5	4	3	1	2	1	2	3	1	1	4	1	4	0	0	0
2007	10	Spring	0	0	0	0	8	2	6	11	0	0	0	0	0	0	31	11	30	18	67	4	1	0	0	242894	1	7	4	4	4	2	3	2	2	2	1	1	1	1	3	0	0	0
2007	11	Spring	0	0	0	0	7	2	5	4	0	0	0	0	0	0	79	14	30	19	61	5	1	0	0	242894	2	7	5	3	4	3	3	2	1	3	1	1	1	1	2	0	0	0
2007	12	Summer	0	0	0	0	10	7	3	4	0	0	1	0	0	1	309	14	32	22	66	5	2	1	0	242894	7	9	5	4	5	4	4	4	2	3	1	1	1	1	3	0	1	1
2008	1	Summer	0	0	2	1	5	2	3	1	0	0	0	0	0	0	399	22	32	21	66	6	2	1	0	249773	8	9	6	4	5	4	4	3	2	3	3	3	1	1	1	0	0	0
2008	2	Summer	0	0	3	1	6	0	6	2	0	0	0	0	0	0	543	21	31	23	75	7	2	1	0	249773	9	8	7	6	5	4	4	4	3	4	3	4	1	1	1	0	0	0
2008	3	Autumn	0	0	5	2	11	2	9	3	0	0	1	0	0	1	771	23	29	22	85	5	3	1	0	249773	9	6	5	8	5	4	2	4	4	3	3	4	1	1	3	0	1	1
2008	4	Autumn	0	0	4	0	5	1	4	4	0	0	0	0	0	0	13	9	29	20	74	4	3	1	0	249773	1	6	4	5	4	1	2	2	3	2	1	4	1	1	1	0	0	0
2008	5	Autumn	0	0	1	1	9	2	7	5	0	0	0	0	0	0	44	12	27	17	66	4	3	0	0	249773	1	4	4	4	3	2	1	2	2	2	3	2	1	1	2	0	0	0
2008	6	Winter	0	3	2	0	7	1	6	3	0	0	0	0	0	0	20	11	26	18	73	3	4	0	0	249773	1	3	3	5	4	1	1	2	3	1	1	3	1	4	2	0	0	0
2008	7	Winter	2	0	0	0	6	1	5	6	0	0	0	0	0	0	48	9	25	15	67	3	4	0	0	249773	1	2	3	4	3	2	1	1	2	1	1	1	4	1	2	0	0	0
2008	8	Winter	0	1	1	0	11	2	9	28	0	0	0	0	0	0	2	4	26	15	68	5	4	0	0	249773	1	3	5	4	3	1	1	1	2	3	1	2	1	3	4	0	0	0
2008	9	Spring	1	0	1	1	5	2	3	40	0	0	0	0	0	0	39	8	28	18	68	5	1	0	0	249773	1	5	5	4	4	2	2	2	2	3	3	2	4	1	1	0	0	0
2008	10	Spring	0	0	2	0	10	2	8	20	0	0	0	0	0	0	80	11	29	20	70	3	1	0	0	249773	2	6	3	5	4	3	3	3	2	1	1	3	1	1	3	0	0	0
2008	11	Spring	0	0	0	0	11	3	8	5	0	0	0	0	0	0	58	10	32	21	65	4	1	0	0	249773	2	9	4	4	5	2	4	3	2	2	1	1	1	1	4	0	0	0
2008	12	Summer	0	0	2	0	5	4	1	5	0	0	0	0	0	0	195	15	32	22	66	7	2	1	0	249773	4	9	7	4	5	3	4	4	2	4	1	3	1	1	1	0	0	0
2009	1	Summer	0	0	2	0	9	3	6	0	1	0	0	0	0	0	868	23	30	23	74	8	2	1	0	255637	9	7	8	5	5	4	3	4	3	4	1	3	1	1	3	0	1	1
2009	2	Summer	0	0	9	2	7	2	5	4	1	0	1	0	0	1	620	19	31	24	89	5	2	1	1	255637	9	8	5	8	6	4	4	4	4	3	3	4	1	1	2	0	2	1
2009	3	Autumn	0	1	3	0	11	4	7	1	0	0	0	0	0	0	152	13	31	21	70	2	3	1	0	255637	4	8	2	5	5	3	4	3	3	1	1	4	1	3	3	0	0	0
2009	4	Autumn	0	0	1	0	11	4	7	2	0	0	0	0	0	0	134	11	30	20	66	6	3	1	0	255637	3	7	6	4	4	3	3	3	2	3	1	2	1	1	4	0	0	0
2009	5	Autumn	0	0	1	0	4	1	3	30	0	0	0	0	0	0	87	16	27	19	71	3	3	0	0	255637	2	4	3	5	4	3	1	2	3	1	1	2	1	1	1	0	0	0
2009	6	Winter	1	0	0	0	10	3	7	247	0	0	0	0	0	0	4	3	27	18	72	3	4	0	0	255637	1	4	3	5	4	1	1	2	3	1	1	1	4	1	3	0	0	0
2009	7	Winter	1	1	0	0	10	3	7	680	0	0	0	0	0	0	5	3	27	14	65	3	4	0	0	255637	1	4	3	4	2	1	1	1	2	1	1	1	4	3	3	0	0	0
2009	8	Winter	0	0	1	0	9	4	5	253	0	0	0	0	0	0	8	4	28	16	68	3	4	0	0	255637	1	5	3	4	3	1	2	1	2	1	1	2	1	1	2	0	0	0
2009	9	Spring	0	0	0	1	7	4	3	25	0	0	0	0	0	0	3	5	30	17	63	3	1	0	0	255637	1	7	3	3	3	1	3	2	2	1	3	1	1	1	2	0	0	0
2009	10	Spring	0	0	0	0	4	1	3	4	0	0	0	0	0	0	30	8	30	16	55	5	1	0	0	255637	1	7	5	2	3	2	3	1	1	3	1	1	1	1	1	0	0	0
2009	11	Spring	0	1	0	0	10	4	6	0	0	0	0	0	0	0	208	18	29	19	70	4	1	0	0	255637	5	6	4	5	4	3	3	2	2	2	1	1	1	3	3	0	0	0
2009	12	Summer	2	0	0	1	5	1	4	4	0	0	0	0	0	0	78	14	31	21	63	7	2	1	0	255637	2	8	7	3	5	3	4	3	2	4	3	1	4	1	2	0	0	0
2010	1	Summer	0	0	1	3	5	1	4	33	1	0	0	0	0	0	696	24	31	23	80	4	2	1	0	259549	9	8	4	7	5	4	4	4	4	2	4	2	1	1	1	0	1	1
2010	2	Summer	2	0	1	5	4	1	3	14	0	0	0	0	0	0	290	17	32	22	64	4	2	1	0	259549	6	9	4	3	5	4	4	3	2	2	4	2	4	1	1	0	0	0
2010	3	Autumn	0	0	0	1	5	2	3	27	0	0	0	0	0	0	436	24	31	22	63	7	3	1	0	259549	9	8	7	3	5	4	3	4	2	4	3	1	1	1	1	0	0	0
2010	4	Autumn	0	0	2	4	5	1	4	12	0	0	0	0	0	0	252	23	29	22	86	6	3	1	0	259549	6	6	6	8	5	4	2	4	4	3	4	3	1	1	1	0	0	0
2010	5	Autumn	0	1	1	0	5	0	5	6	0	0	0	0	0	0	30	13	28	20	76	3	3	0	0	259549	1	5	3	6	4	2	2	3	3	1	1	2	1	3	1	0	0	0
2010	6	Winter	0	0	1	1	4	0	4	8	0	0	0	0	0	0	10	8	27	16	63	6	4	0	0	259549	1	4	6	3	3	1	1	1	1	3	3	2	1	1	1	0	0	0
2010	7	Winter	0	1	1	0	7	1	6	32	0	0	0	0	0	0	36	15	27	19	77	4	4	0	0	259549	1	4	4	6	4	2	1	2	4	2	1	2	1	3	2	0	0	0
2010	8	Winter	0	0	0	0	9	4	5	51	0	0	0	0	0	0	62	9	28	15	61	5	4	0	0	259549	2	5	5	3	3	2	2	1	1	3	1	1	1	1	2	0	0	0
2010	9	Spring	0	2	1	1	7	1	6	33	0	0	0	0	0	0	91	17	29	20	76	6	1	0	0	259549	2	6	6	6	4	3	3	3	4	3	3	2	1	4	2	0	0	0
2010	10	Spring	0	0	0	0	7	1	6	7	0	0	0	0	0	0	184	19	29	22	81	5	1	0	0	259549	4	6	5	7	5	3	2	4	4	3	1	1	1	1	2	0	0	0
2010	11	Spring	0	0	1	1	3	0	3	5	0	0	0	0	0	0	204	18	30	20	65	4	1	0	0	259549	5	7	4	4	4	3	3	2	2	2	3	2	1	1	1	0	0	0
2010	12	Summer	1	0	1	1	9	1	8	7	1	0	0	0	0	0	362	18	31	23	68	6	2	1	0	259549	8	8	6	4	5	4	4	4	2	3	3	2	4	1	3	0	1	1
2011	1	Summer	1	0	3	4	6	1	5	9	0	0	0	0	0	0	410	22	31	23	77	6	2	1	0	262447	9	8	6	6	5	4	4	4	4	3	4	4	4	1	1	0	0	0
2011	2	Summer	0	0	1	2	5	0	5	6	1	0	1	1	1	1	999	24	30	24	78	7	2	1	1	262447	9	7	7	6	6	4	3	4	4	4	3	2	1	1	1	0	2	1
2011	3	Autumn	0	0	4	2	12	4	8	15	0	0	0	0	0	0	402	22	30	23	80	3	3	1	0	262447	9	7	3	7	5	4	3	4	4	1	3	4	1	1	4	0	0	0
2011	4	Autumn	0	0	0	0	5	0	5	12	0	0	0	0	0	0	65	14	29	22	82	1	3	1	0	262447	2	6	1	7	5	2	2	3	4	1	1	1	1	1	1	0	0	0
2011	5	Autumn	0	1	0	0	3	0	3	26	0	0	0	0	0	0	13	7	28	17	62	5	3	0	0	262447	1	5	5	3	3	1	2	1	1	3	1	1	1	3	1	0	0	0
2011	6	Winter	0	0	0	0	7	0	7	38	0	0	0	0	0	0	69	4	26	13	58	5	4	0	0	262447	2	3	5	2	2	2	1	1	1	3	1	1	1	1	2	0	0	0
2011	7	Winter	1	1	0	0	3	1	2	112	0	0	0	0	0	0	12	5	26	15	70	5	4	0	0	262447	1	3	5	5	3	1	1	1	3	3	1	1	4	3	1	0	0	0
2011	8	Winter	0	1	0	0	9	1	8	171	0	0	0	0	0	0	9	7	27	15	71	3	4	0	0	262447	1	4	3	5	3	1	1	1	3	1	1	1	1	3	3	0	0	0
2011	9	Spring	0	0	0	0	6	2	4	56	0	0	0	0	0	0	14	5	28	17	74	6	1	0	0	262447	1	5	6	5	3	1	2	2	3	3	1	1	1	1	1	0	0	0
2011	10	Spring	1	0	0	1	7	1	6	19	0	0	0	0	0	0	394	8	29	15	54	6	1	0	0	262447	8	6	6	1	3	4	2	1	1	3	3	1	4	1	2	0	0	0
2011	11	Spring	0	0	2	0	3	0	3	13	0	0	0	0	0	0	82	18	30	20	72	2	1	0	0	262447	2	7	2	5	4	3	3	3	3	1	1	3	1	1	1	0	0	0
2011	12	Summer	0	2	0	0	8	2	6	12	0	0	0	0	0	0	151	16	31	22	71	6	2	1	0	262447	4	8	6	5	5	3	4	4	3	3	1	1	1	4	2	0	0	0
2012	1	Summer	0	4	0	0	7	3	4	21	1	0	1	0	0	1	355	18	31	20	65	2	2	1	0	266780	8	8	2	4	4	4	4	3	2	1	1	1	1	4	2	0	2	1
2012	2	Summer	0	1	2	3	8	2	6	53	0	0	0	0	0	0	268	17	31	22	68	2	2	1	0	266780	6	8	2	4	5	4	4	3	2	1	4	3	1	3	2	0	0	0
2012	3	Autumn	0	1	0	2	12	2	10	30	0	0	1	0	0	1	907	25	30	23	78	3	3	1	0	266780	9	7	3	6	5	4	3	4	4	1	3	1	1	3	4	0	1	1
2012	4	Autumn	1	2	2	1	11	2	9	20	0	0	0	0	0	0	156	9	29	17	59	4	3	1	0	266780	4	6	4	2	3	3	2	2	1	2	3	3	4	4	3	0	0	0
2012	5	Autumn	0	4	1	0	5	0	5	18	0	0	0	0	0	0	144	17	27	19	66	2	3	0	0	266780	3	4	2	4	4	3	1	2	2	1	1	2	1	4	1	0	0	0
2012	6	Winter	0	1	2	1	5	1	4	9	0	0	0	0	0	0	15	6	26	16	75	4	4	0	0	266780	1	3	4	6	3	1	1	1	3	2	3	3	1	3	1	0	0	0
2012	7	Winter	0	0	2	1	6	1	5	18	0	0	0	0	0	0	43	6	25	13	61	5	4	0	0	266780	1	2	5	3	2	2	1	1	1	3	3	3	1	1	1	0	0	0
2012	8	Winter	0	0	0	2	11	2	9	25	0	0	0	0	0	0	5	6	27	12	57	3	4	0	0	266780	1	4	3	2	2	1	1	1	1	1	3	1	1	1	4	0	0	0
2012	9	Spring	1	0	0	0	2	0	2	40	0	0	0	0	0	0	13	6	28	15	58	3	1	0	0	266780	1	5	3	2	3	1	2	1	1	1	1	1	4	1	1	0	0	0
2012	10	Spring	0	0	0	1	8	2	6	44	0	0	0	0	0	0	29	10	29	17	66	4	1	0	0	266780	1	6	4	4	3	2	3	2	2	2	3	1	1	1	2	0	0	0
2012	11	Spring	0	1	1	0	7	2	5	48	0	0	0	0	0	0	21	9	31	19	59	2	1	0	0	266780	1	8	2	2	4	1	4	2	1	1	1	2	1	3	2	0	0	0
2012	12	Summer	0	1	0	0	11	1	10	40	0	0	0	0	0	0	42	11	32	20	59	7	2	1	0	266780	1	9	7	2	4	2	4	3	1	4	1	1	1	3	4	0	0	0
2013	1	Summer	0	1	0	0	14	2	12	29	1	0	0	0	0	0	326	21	32	22	73	4	2	1	0	270950	7	9	4	5	5	4	4	4	3	2	1	1	1	3	4	0	1	1
2013	2	Summer	1	1	0	1	4	1	3	59	0	0	0	0	0	0	116	14	32	21	62	6	2	1	0	270950	3	9	6	3	5	3	4	3	1	3	3	1	4	3	1	0	0	0
2013	3	Autumn	0	3	2	3	9	1	8	85	0	0	0	0	0	0	183	23	30	24	80	4	3	1	1	270950	4	7	4	7	6	3	3	4	4	2	4	3	1	4	2	0	0	0
2013	4	Autumn	1	1	0	3	4	2	2	41	0	0	0	0	0	0	93	15	29	21	74	4	3	1	0	270950	2	6	4	5	5	3	2	3	3	2	4	1	4	3	1	0	0	0
2013	5	Autumn	0	1	1	0	5	1	4	20	0	0	0	0	0	0	172	19	27	20	77	2	3	0	0	270950	4	4	2	6	4	3	1	2	4	1	1	2	1	3	1	0	0	0
2013	6	Winter	0	1	2	0	8	1	7	25	0	0	0	0	0	0	27	10	26	18	76	3	4	0	0	270950	1	3	3	6	4	1	1	2	3	1	1	3	1	3	2	0	0	0
2013	7	Winter	2	1	0	0	6	1	5	64	0	0	0	0	0	0	37	18	26	14	64	2	4	0	0	270950	1	3	2	3	2	2	1	1	2	1	1	1	4	3	1	0	0	0
2013	8	Winter	0	1	0	0	6	2	4	247	0	0	0	0	0	0	3	4	27	13	57	3	4	0	0	270950	1	4	3	2	2	1	2	1	1	1	1	1	1	3	2	0	0	0
2013	9	Spring	1	2	0	1	8	1	7	114	0	0	0	0	0	0	43	7	28	16	63	2	1	0	0	270950	1	5	2	3	3	2	2	1	1	1	3	1	4	4	2	0	0	0
2013	10	Spring	0	1	0	0	11	0	11	40	0	0	0	0	0	0	41	7	30	18	59	3	1	0	0	270950	1	7	3	2	4	2	3	2	1	1	1	1	1	3	3	0	0	0
2013	11	Spring	0	3	0	1	6	0	6	12	0	0	0	0	0	0	165	14	30	18	61	7	1	0	0	270950	4	7	7	3	4	3	3	2	1	4	3	1	1	4	1	0	0	0
2013	12	Summer	1	1	0	1	8	2	6	17	0	0	0	0	0	0	56	17	31	20	63	6	2	1	0	270950	2	8	6	3	4	2	3	3	2	3	3	1	4	3	2	0	0	0
2014	1	Summer	0	2	1	2	11	2	9	38	0	0	0	0	0	0	323	19	31	23	65	4	2	1	0	273951	7	8	4	4	5	4	4	4	2	2	3	2	1	4	4	0	0	0
2014	2	Summer	0	1	2	2	5	2	3	37	0	0	1	0	1	1	395	22	30	22	77	2	2	1	0	273951	8	7	2	6	5	4	3	3	4	1	3	3	1	3	1	0	1	1
2014	3	Autumn	1	1	0	3	9	1	8	57	0	0	1	1	1	1	419	20	30	22	77	4	3	1	0	273951	9	7	4	6	5	4	3	3	4	2	4	1	4	3	3	0	1	1
2014	4	Autumn	0	3	3	1	11	5	6	39	1	1	0	0	0	0	358	17	29	22	76	4	3	1	0	273951	8	6	4	6	5	4	2	4	4	2	3	4	1	4	4	0	1	1
2014	5	Autumn	0	1	1	0	19	2	17	35	0	0	0	0	0	0	92	17	27	15	57	5	3	0	0	273951	2	4	5	2	3	3	1	1	1	3	1	2	1	3	4	0	0	0
2014	6	Winter	0	3	2	0	9	5	4	34	0	0	0	0	0	0	71	16	26	19	73	2	4	0	0	273951	2	3	2	5	4	3	1	2	3	1	1	3	1	4	2	0	0	0
2014	7	Winter	0	2	2	0	11	5	6	61	0	0	0	0	0	0	14	8	26	14	63	3	4	0	0	273951	1	3	3	3	2	1	1	1	2	1	1	3	1	4	4	0	0	0
2014	8	Winter	0	3	1	0	11	2	9	211	0	0	0	0	0	0	29	10	26	17	74	5	4	0	0	273951	1	3	5	5	3	2	1	2	3	3	1	2	1	4	4	0	0	0
2014	9	Spring	0	2	0	1	8	3	5	220	0	0	0	0	0	0	1	3	28	13	53	4	1	0	0	273951	1	5	4	1	2	1	2	1	1	2	3	1	1	4	2	0	0	0
2014	10	Spring	0	0	0	1	10	2	8	39	0	0	0	0	0	0	13	7	30	15	54	6	1	0	0	273951	1	7	6	1	3	1	3	1	1	3	3	1	1	1	4	0	0	0
2014	11	Spring	0	1	0	0	9	2	7	25	0	0	0	0	0	0	19	10	31	19	60	4	1	0	0	273951	1	8	4	3	4	1	4	2	1	2	1	1	1	3	3	0	0	0
2014	12	Summer	0	3	0	1	7	1	6	14	0	0	0	0	0	0	86	9	32	20	59	3	2	1	0	273951	2	9	3	2	4	3	4	3	1	1	3	1	1	4	2	0	0	0
2015	1	Summer	0	1	0	5	14	2	12	12	0	0	0	0	0	0	210	22	32	22	75	3	2	1	0	276538	5	9	3	6	5	3	4	4	3	1	4	1	1	3	4	0	0	0
2015	2	Summer	0	6	2	3	6	1	5	82	0	0	1	0	0	1	596	17	31	21	67	2	2	1	0	276538	9	8	2	4	5	4	4	3	2	1	4	3	1	4	1	0	1	1
2015	3	Autumn	0	2	0	6	7	0	7	113	1	1	1	1	1	1	241	12	31	23	72	4	3	1	0	276538	5	8	4	5	5	4	4	4	3	2	4	1	1	4	3	0	2	1
2015	4	Autumn	1	3	1	5	9	2	7	53	0	0	0	0	0	0	83	11	30	22	69	5	3	1	0	276538	2	7	5	4	5	3	3	3	2	3	4	2	4	4	4	0	0	0
2015	5	Autumn	0	1	1	2	8	3	5	36	0	0	0	0	0	0	27	10	28	19	67	2	3	0	0	276538	1	5	2	4	4	2	2	2	2	1	3	2	1	3	3	0	0	0
2015	6	Winter	0	0	1	0	11	0	11	53	0	0	1	0	0	1	177	20	26	17	68	3	4	0	0	276538	4	3	3	4	3	3	1	2	2	1	1	2	1	1	3	0	1	1
2015	7	Winter	0	2	0	2	7	2	5	97	0	0	0	0	0	0	25	13	25	16	71	5	4	0	0	276538	1	2	5	5	3	1	1	1	3	3	3	1	1	4	2	0	0	0
2015	8	Winter	1	1	0	0	12	1	11	171	0	0	0	0	0	0	17	5	27	14	63	2	4	0	0	276538	1	4	2	3	2	1	1	1	2	1	1	1	4	3	4	0	0	0
2015	9	Spring	0	1	0	1	11	3	8	171	0	0	0	0	0	0	13	5	28	17	63	3	1	0	0	276538	1	5	3	3	3	1	2	1	2	1	3	1	1	3	4	0	0	0
2015	10	Spring	0	0	0	0	9	6	3	115	0	0	0	0	0	0	64	17	29	17	61	0	1	0	0	276538	2	6		3	3	2	2	1	1		1	1	1	1	3	1	0	0
2015	11	Spring	0	2	0	0	10	1	9	74	0	0	0	0	0	0	92	14	30	21	70	5	1	0	0	276538	2	7	5	5	5	3	3	3	3	3	1	1	1	4	3	0	0	0
2015	12	Summer	0	1	0	2	12	5	7	47	0	0	0	0	0	0	357	21	30	21	63	3	2	1	0	276538	8	7	3	3	5	4	3	3	1	1	3	1	1	3	4	0	0	0
2016	1	Summer	1	0	1	1	13	3	10	34	0	0	0	0	0	0	288	14	32	20	62	3	2	1	0	279459	6	9	3	3	4	4	4	3	1	1	3	2	4	1	4	0	0	0
2016	2	Summer	0	0	1	5	6	1	5	57	0	0	0	0	0	0	136	10	33	25	73	6	2	1	1	279459	3	10	6	5	6	3	4	4	3	3	4	2	1	1	1	0	0	0
2016	3	Autumn	0	1	0	4	11	3	8	118	0	0	0	0	0	0	258	14	31	23	79	6	3	1	0	279459	6	8	6	6	5	4	4	4	4	3	4	1	1	3	3	0	0	0
2016	4	Autumn	0	1	2	2	7	2	5	73	0	0	0	0	0	0	152	19	30	21	66	5	3	1	0	279459	4	7	5	4	5	3	3	3	2	3	3	3	1	3	2	0	0	0
2016	5	Autumn	1	1	2	0	12	4	8	28	0	0	1	1	0	1	180	17	29	22	78	0	3	0	0	279459	4	6		6	5	3	2	4	4		1	3	4	3	4	1	1	1
2016	6	Winter	0	0	2	4	6	1	5	46	0	0	0	0	0	0	66	14	27	19	77	0	4	0	0	279459	2	4		6	4	2	1	2	4		4	3	1	1	1	1	0	0
2016	7	Winter	1	1	0	2	7	1	6	190	0	0	0	0	0	0	85	12	27	17	72	0	4	0	0	279459	2	4		5	3	3	1	2	3		3	1	4	3	2	1	0	0
2016	8	Winter	0	2	0	1	12	0	12	723	0	0	0	0	0	0	41	12	26	15	69	0	4	0	0	279459	1	3		4	3	2	1	1	2		3	1	1	4	4	1	0	0
2016	9	Spring	0	1	0	0	8	2	6	591	0	0	0	0	0	0	49	12	29	19	75	6	1	0	0	279459	1	6	6	6	4	2	2	2	3	3	1	1	1	3	2	0	0	0
2016	10	Spring	0	2	0	0	13	4	9	279	0	0	0	0	0	0	70	7	29	20	70	0	1	0	0	279459	2	6		5	4	3	2	3	2		1	1	1	4	4	1	0	0
2016	11	Spring	0	0	1	0	13	3	10	122	0	0	0	0	0	0	17	5	32	20	63	0	1	0	0	279459	1	9		3	4	1	4	3	1		1	2	1	1	4	1	0	0
2016	12	Summer	0	1	0	0	10	2	8	70	0	0	0	0	0	0	56	9	32	20	56	0	2	1	0	279459	2	9		2	4	2	4	3	1		1	1	1	3	4	1	0	0
2017	1	Summer	0	1	14	7	9	3	6	65	0	0	0	0	0	0	3	20	32	23	76	0	2	1	0	281767	1	9		6	5	1	4	4	3		4	4	1	3	3	1	0	0
2017	2	Summer	0	1	6	7	8	2	6	68	0	0	0	0	0	0	479	18	31	24	84	0	2	1	1	281767	9	8		7	6	4	4	4	4		4	4	1	3	2	1	0	0
2017	3	Autumn	0	1	9	11	10	2	8	87	0	0	0	0	0	0	102	17	32	24	83	0	3	1	1	281767	3	9		7	6	3	4	4	4		4	4	1	3	4	1	0	0
2017	4	Autumn	0	0	6	2	4	1	3	79	0	0	0	0	0	0	178	23	29	22	80	0	3	1	0	281767	4	6		7	5	3	2	4	4		3	4	1	1	1	1	0	0
2017	5	Autumn	0	0	2	5	11	2	9	52	0	0	0	0	0	0	71	11	28	20	76	0	3	0	0	281767	2	5		6	4	3	2	3	4		4	3	1	1	4	1	0	0
2017	6	Winter	0	3	5	5	6	0	6	29	0	0	0	0	0	0	34	12	26	17	74	0	4	0	0	281767	1	3		5	3	2	1	1	3		4	4	1	4	2	1	0	0
2017	7	Winter	0	1	0	1	11	2	9	49	0	0	0	0	0	0	50	12	27	20	82	0	4	0	0	281767	2	4		7	4	2	1	2	4		3	1	1	3	4	1	0	0
2017	8	Winter	2	0	1	1	14	4	10	155	0	0	0	0	0	0	1	3	28	18	70	0	4	0	0	281767	1	5		5	4	1	2	2	3		3	2	4	1	4	1	0	0
2017	9	Spring	0	2	1	2	7	2	5	92	0	0	0	0	0	0	47	3	29	16	60	0	1	0	0	281767	1	6		3	3	2	2	1	1		3	2	1	4	2	1	0	0
2017	10	Spring	0	1	1	1	11	3	8	48	0	0	0	0	0	0	186	9	29	20	67	0	1	0	0	281767	4	6		4	4	3	2	3	2		3	2	1	3	4	1	0	0
2017	11	Spring	1	0	5	0	9	0	9	49	0	0	0	0	0	0	98	16	30	21	65	0	1	0	0	281767	2	7		4	5	3	3	3	2		1	4	4	1	4	1	0	0
2017	12	Summer	0	0	2	1	18	2	16	107	0	0	0	0	0	0	24	5	33	22	67	0	2	1	0	281767	1	10		4	5	1	4	4	2		3	3	1	1	4	1	0	0
2018	1	Summer	0	0	3	5	5	0	5	197	0	0	1	0	0	1	648	21	31	21	61	0	2	1	0	284489	9	8		3	5	4	4	3	1		4	4	1	1	1	1	1	1
2018	2	Summer	0	1	3	4	9	4	5	255	0	0	0	0	0	0	280	3	30	23	80	0	2	1	0	284489	6	7		7	5	4	3	4	4		4	4	1	3	3	1	0	0
2018	3	Autumn	0	1	4	6	8	4	4	459	1	1	1	1	1	1	880	26	30	24	84	0	3	1	1	284489	9	7		7	6	4	3	4	4		4	4	1	3	3	1	2	1
2018	4	Autumn	0	0	4	2	15	5	10	573	0	0	0	0	0	0	45	14	30	22	73	4	3	1	0	284489	1	7	4	5	5	2	3	3	3	2	3	4	1	1	4	0	0	0
2018	5	Autumn	0	6	1	2	10	3	7	185	0	0	0	0	0	0	45	14	28	19	74	0	3	0	0	284489	1	5		5	4	2	2	2	3		3	2	1	4	4	1	0	0
2018	6	Winter	0	1	4	1	11	0	11	197	0	0	0	0	0	0	20	8	26	13	62	0	4	0	0	284489	1	3		3	2	1	1	1	1		3	4	1	3	4	1	0	0
2018	7	Winter	0	0	3	0	12	2	10	241	0	0	0	0	0	0	45	5	26	18	77	5	4	0	0	284489	1	3	5	6	4	2	1	2	4	3	1	4	1	1	4	0	0	0
2018	8	Winter	1	1	0	0	11	2	9	343	0	0	0	0	0	0	1	1	28	16	65	0	4	0	0	284489	1	5		4	3	1	2	1	2		1	1	4	3	4	1	0	0
2018	9	Spring	0	0	1	0	6	1	5	198	0	0	0	0	0	0	7	4	29	16	60	0	1	0	0	284489	1	6		3	3	1	2	1	1		1	2	1	1	2	1	0	0
2018	10	Spring	1	2	1	2	13	2	11	72	0	0	0	0	0	0	14	1	30	17	60	0	1	0	0	284489	1	7		3	3	1	3	1	1		3	2	4	4	4	1	0	0
2018	11	Spring	0	0	1	0	15	2	13	37	0	0	0	0	0	0	28	0	33	20	63	4	1	0	0	284489	1	10	4	3	4	2	4	3	1	2	1	2	1	1	4	0	0	0
2018	12	Summer	0	1	3	5	6	1	5	44	0	0	0	0	0	0	785	1	31	22	63	0	2	1	0	284489	9	8		3	5	4	4	4	2		4	4	1	3	1	1	0	0
2019	1	Summer	0	0	1	6	10	1	9	197	0	0	1	1	0	0	787	24	30	21	65	0	2	1	0	286995	9	7		4	5	4	3	3	2		4	2	1	1	3	1	1	1
2019	2	Summer	0	1	3	3	10	3	7	255	0	0	0	0	0	0	380	18	33	24	83	0	2	1	1	286995	8	10		7	6	4	4	4	4		4	4	1	3	3	1	0	0
2019	3	Autumn	1	2	5	7	12	5	7	459	1	1	0	0	0	0	314	23	30	22	76	0	3	1	0	286995	7	7		6	5	4	3	3	3		4	4	4	4	4	1	1	1
2019	4	Autumn	0	0	1	5	10	2	8	573	0	0	0	0	0	0	231	19	29	22	85	6	3	1	0	286995	5	6	6	8	5	4	2	4	4	3	4	2	1	1	3	0	0	0
2019	5	Autumn	0	0	1	1	11	1	10	185	0	0	0	0	0	0	80	19	28	19	75	0	3	0	0	286995	2	5		6	4	3	2	2	3		3	2	1	1	4	1	0	0
2019	6	Winter	0	0	2	1	16	5	11	197	0	0	0	0	0	0	37	13	26	12	59	0	4	0	0	286995	1	3		2	2	2	1	1	1		3	3	1	1	4	1	0	0
2019	7	Winter	0	0	0	0	12	3	9	241	0	0	0	0	0	0	37	9	26	17	78	0	4	0	0	286995	1	3		6	3	2	1	2	4		1	1	1	1	4	1	0	0
2019	8	Winter	0	0	1	0	15	6	9	343	0	0	0	0	0	0	27	4	27	17	78	8	4	0	0	286995	1	4	8	6	3	1	1	1	4	4	1	2	1	1	4	0	0	0
2019	9	Spring	1	1	1	2	12	2	10	198	0	0	0	0	0	0	1	1	29	11	49	0	1	0	0	286995	1	6		1	1	1	2	1	1		3	2	4	3	4	1	0	0
2019	10	Spring	1	0	0	1	11	1	10	72	0	0	0	0	0	0	69	13	29	17	67	0	1	0	0	286995	2	6		4	3	2	2	2	2		3	1	4	1	4	1	0	0
2019	11	Spring	1	0	0	2	13	1	12	37	0	0	0	0	0	0	0	2	31	19	59	0	1	0	0	286995	1	8		2	4	1	4	2	1		3	1	4	1	4	1	0	0
2019	12	Summer	0	0	1	0	15	5	10	44	0	0	0	0	0	0	69	13	32	22	62	0	2	1	0	286995	2	9		3	5	3	4	3	1		1	2	1	1	4	1	0	0
